# Supplementary material for: Performance of a HER2 testing algorithm specific for p53‐abnormal endometrial cancer
Source: Histopathology. 2021 Jul 5;79(4):533–43. doi: 10.1111/his.14381 (PMC8518500; doi:10.1111/his.14381)
Supplement: Supplementary file 3 — Table S1. Detailed description of individual HER2 immunohistochemistry scores per observer, consensus IHC score and dual in situ hybridization results per case. [file HIS-79-533-s002.xlsx]

## Sheet: Sheet1
Table S1. Detailed description of individual HER2 immunohistochemistry scores per observer, consensus IHC score and dual in situ hybridization results per case.
Case	Scores of individual observers						Consensus score	DISH result (HER2:CEP17 ratio)
	1	2	3	4	5	6
1	IHC 2+	IHC 0	IHC 2+	IHC 2+	IHC 2+	IHC 1+	IHC 2+	Unamplified (1.1)
2	IHC 2+	IHC 2+	IHC 2+	IHC 2+	IHC 2+	IHC 2+	IHC 2+	Unamplified (1.1)
3	IHC 1+	IHC 0	IHC 0	IHC 0	IHC 1+	IHC 0	IHC 0	Unamplified (1.1)
4	IHC 3+	IHC 3+	IHC 3+	IHC 3+	IHC 3+	IHC 3+	IHC 3+	Amplified (5.5)
5	IHC 3+	IHC 3+	IHC 3+	IHC 3+	IHC 3+	IHC 3+	IHC 3+	Amplified (4.3)
6	IHC 1+	IHC 0	IHC 1+	IHC 1+	IHC 1+	IHC 0	IHC 1+	Unamplified (1.1)
7	IHC 2+	IHC 2+	IHC 2+	IHC 1+	IHC 1+	IHC 2+	IHC 2+	Unamplified (0.8)
8	IHC 1+	IHC 0	IHC 1+	IHC 0	IHC 1+	IHC 0	IHC 1+	Unamplified (0.7)
9	IHC 1+	IHC 1+	IHC 0	IHC 1+	IHC 0	IHC 0	IHC 1+	Unamplified (1.2)
10	IHC 2+	IHC 2+	IHC 2+	IHC 2+	IHC 2+	IHC 2+	IHC 2+	Unamplified (1.3)
11	IHC 3+	IHC 3+	IHC 3+	IHC 3+	IHC 3+	IHC 3+	IHC 3+	Amplified (5.7)
12	IHC 0	IHC 0	IHC 0	IHC 0	IHC 0	IHC 0	IHC 0	Unamplified (1.4)
13	IHC 0	IHC 0	IHC 0	IHC 0	IHC 0	IHC 0	IHC 0	Unamplified (0.8)
14	IHC 0	IHC 0	IHC 0	IHC 0	IHC 0	IHC 0	IHC 0	Unamplified (0.8)
15	IHC 2+	IHC 2+	IHC 2+	IHC 2+	IHC 2+	IHC 2+	IHC 2+	Unamplified (1.4)
16	IHC 2+	IHC 2+	IHC 3+	IHC 3+	IHC 3+	IHC 3+	IHC 3+	Unamplified (1.2)
17	IHC 2+	IHC 2+	IHC 3+	IHC 3+	IHC 3+	IHC 3+	IHC 3+	Amplified (5.0)
18	IHC 0	IHC 0	IHC 0	IHC 0	IHC 0	IHC 0	IHC 0	Unamplified (1.0)
19	IHC 1+	IHC 0	IHC 1+	IHC 1+	IHC 2+	IHC 0	IHC 1+	Unamplified (0.9)
20	IHC 0	IHC 0	IHC 0	IHC 0	IHC 0	IHC 0	IHC 0	Unamplified (1.0)
21	IHC 2+	IHC 1+	IHC 2+	IHC 2+	IHC 2+	IHC 2+	IHC 2+	Unamplified (1.6)
22	IHC 0	IHC 0	IHC 0	IHC 0	IHC 0	IHC 0	IHC 0	Unamplified (0.9)
23	IHC 2+	IHC 0	IHC 2+	IHC 2+	IHC 2+	IHC 2+	IHC 2+	Unamplified (1.2)
24	IHC 0	IHC 0	IHC 0	IHC 1+	IHC 1+	IHC 0	IHC 0	Unamplified (1.0)
25	IHC 1+	IHC 1+	IHC 2+	IHC 1+	IHC 2+	IHC 0	IHC 1+	Unamplified (1.5)
26	IHC 1+	IHC 0	IHC 0	IHC 0	IHC 0	IHC 0	IHC 0	Unamplified (1.2)
27	IHC 1+	IHC 0	IHC 2+	IHC 1+	IHC 2+	IHC 0	IHC 1+	Unamplified (1.3)
28	IHC 2+	IHC 0	IHC 1+	IHC 0	IHC 1+	IHC 0	IHC 1+	Unamplified (1.1)
29	IHC 2+	IHC 1+	IHC 0	IHC 0	IHC 0	IHC 2+	IHC 0	Unamplified (1.2)
30	IHC 2+	IHC 2+	IHC 3+	IHC 3+	IHC 2+	IHC 2+	IHC 2+	Amplified (2.5)
31	IHC 0	IHC 0	IHC 0	IHC 0	IHC 0	IHC 0	IHC 0	Unamplified (1.0)
32	IHC 0	IHC 0	IHC 0	IHC 0	IHC 0	IHC 0	IHC 0	Unamplified (1.1)
33	IHC 1+	IHC 2+	IHC 2+	IHC 2+	IHC 2+	IHC 2+	IHC 2+	Unamplified (1.3)
34	IHC 3+	IHC 2+	IHC 3+	IHC 3+	IHC 3+	IHC 3+	IHC 3+	Amplified (2.1)
35	IHC 2+	IHC 2+	IHC 3+	IHC 3+	IHC 3+	IHC 3+	IHC 3+	Amplified (3.3)
36	IHC 0	IHC 0	IHC 0	IHC 0	IHC 0	IHC 0	IHC 0	Unamplified (1.7)
37	IHC 2+	IHC 2+	IHC 2+	IHC 1+	IHC 2+	IHC 0	IHC 2+	Unamplified (1.1)
38	IHC 2+	IHC 2+	IHC 2+	IHC 2+	IHC 2+	IHC 3+	IHC 2+	Amplified (5.4)
39	IHC 3+	IHC 2+	IHC 3+	IHC 3+	IHC 3+	IHC 3+	IHC 3+	Amplified (6.4)
40	IHC 1+	IHC 0	IHC 1+	IHC 0	IHC 1+	IHC 0	IHC 1+	Unamplified (1.0)
41	IHC 2+	IHC 1+	IHC 0	IHC 1+	IHC 1+	IHC 1+	IHC 0	Unamplified (1.1)
42	IHC 0	IHC 0	IHC 0	IHC 0	IHC 0	IHC 0	IHC 0	Unamplified (1.1)
43	IHC 2+	IHC 2+	IHC 2+	IHC 3+	IHC 3+	IHC 2+	IHC 2+	Amplified (4.2)
44	IHC 0	IHC 0	IHC 0	IHC 0	IHC 3+	IHC 3+	IHC 0	Unamplified*
45	IHC 2+	IHC 1+	IHC 2+	IHC 2+	IHC 2+	IHC 2+	IHC 2+	Amplified (2.1)
46	IHC 3+	IHC 3+	IHC 3+	IHC 3+	IHC 3+	IHC 3+	IHC 3+	Amplified (5.7)
47	IHC 0	IHC 0	IHC 0	IHC 0	IHC 0	IHC 0	IHC 0	Unamplified (1.0)
48	IHC 2+	IHC 1+	IHC 1+	IHC 1+	IHC 1+	IHC 2+	IHC 1+	Unamplified (1.4)
49	IHC 0	IHC 0	IHC 0	IHC 0	IHC 0	IHC 0	IHC 0	Unamplified (1.0)
50	IHC 0	IHC 0	IHC 0	IHC 0	IHC 0	IHC 0	IHC 0	Unamplified (1.0)
51	IHC 1+	IHC 0	IHC 1+	IHC 0	IHC 0	IHC 0	IHC 0	Unamplified (1.8)
52	IHC 0	IHC 0	IHC 0	IHC 0	IHC 0	IHC 0	IHC 0	Unamplified (1.0)
53	IHC 0	IHC 0	IHC 1+	IHC 0	IHC 0	IHC 0	IHC 0	Unamplified (0.6)
54	IHC 0	IHC 0	IHC 0	IHC 0	IHC 0	IHC 0	IHC 0	Unamplified (1.0)
55	IHC 0	IHC 0	IHC 0	IHC 0	IHC 0	IHC 0	IHC 0	Unamplified (1.1)
56	IHC 2+	IHC 2+	IHC 2+	IHC 2+	IHC 2+	IHC 2+	IHC 2+	Unamplified (1.3)
57	IHC 3+	IHC 2+	IHC 3+	IHC 3+	IHC 3+	IHC 3+	IHC 3+	Amplified (5.5)
58	IHC 1+	IHC 0	IHC 2+	IHC 1+	IHC 1+	IHC 0	IHC 1+	Unamplified (1.2)
59	IHC 3+	IHC 3+	IHC 3+	IHC 3+	IHC 3+	IHC 3+	IHC 3+	Amplified (5.0)
60	IHC 2+	IHC 1+	IHC 2+	IHC 2+	IHC 2+	IHC 1+	IHC 2+	Unamplified (1.1)
61	IHC 2+	IHC 2+	IHC 2+	IHC 3+	IHC 3+	IHC 2+	IHC 2+	Unamplified (1.5)
62	IHC 1+	IHC 2+	IHC 2+	IHC 2+	IHC 2+	IHC 1+	IHC 2+	Unamplified (1.2)
63	IHC 3+	IHC 3+	IHC 3+	IHC 3+	IHC 3+	IHC 3+	IHC 3+	Amplified (5.8)
64	IHC 2+	IHC 2+	IHC 2+	IHC 2+	IHC 2+	IHC 2+	IHC 2+	Unamplified (1.0)
65	IHC 0	IHC 0	IHC 0	IHC 0	IHC 0	IHC 0	IHC 0	Unamplified (1.1)
66	IHC 3+	IHC 2+	IHC 3+	IHC 3+	IHC 3+	IHC 2+	IHC 2+	Amplified (4.1)
67	IHC 0	IHC 0	IHC 0	IHC 0	IHC 0	IHC 0	IHC 0	Unamplified (1.5)
68	IHC 1+	IHC 0	IHC 1+	IHC 0	IHC 0	IHC 0	IHC 0	Unamplified (1.1)
69	IHC 1+	IHC 0	IHC 2+	IHC 1+	IHC 1+	IHC 0	IHC 1+	Unamplified (1.2)
70	IHC 3+	IHC 3+	IHC 3+	IHC 3+	IHC 3+	IHC 3+	IHC 3+	Amplified (5.6)
71	IHC 2+	IHC 2+	IHC 2+	IHC 3+	IHC 3+	IHC 2+	IHC 2+	Amplified (5.3)
72	IHC 1+	IHC 0	IHC 0	IHC 0	IHC 1+	IHC 0	IHC 0	Unamplified (1.1)
73	IHC 2+	IHC 3+	IHC 3+	IHC 3+	IHC 3+	IHC 3+	IHC 3+	Unamplified (1.4)
74	IHC 1+	IHC 0	IHC 2+	IHC 1+	IHC 2+	IHC 1+	IHC 1+	Unamplified (1.3)
75	IHC 2+	IHC 2+	IHC 2+	IHC 2+	IHC 2+	IHC 3+	IHC 2+	Amplified (3.2)
76	IHC 0	IHC 0	IHC 0	IHC 0	IHC 0	IHC 0	IHC 0	Unamplified*
77	IHC 1+	IHC 0	IHC 1+	IHC 1+	IHC 1+	IHC 0	IHC 1+	Unamplified (1.0)
78	IHC 0	IHC 0	IHC 0	IHC 0	IHC 0	IHC 0	IHC 0	Unamplified (1.2)
Abbreviations: IHC, immunohistochemistry; DISH, dual in situ hybridization
* HER2 amplification is present in <10% of tumour cells, therefore case is considered unamplified
